# Supplementary material for: Natural Variation in Physicochemical Profiles and Bacterial Communities Associated with Aedes aegypti Breeding Sites and Larvae on Guadeloupe and French Guiana
Source: Microb Ecol. 2020 Jul 3;81(1):93–109. doi: 10.1007/s00248-020-01544-3 (PMC7794107; doi:10.1007/s00248-020-01544-3)
Supplement: Supplementary file 7 — Canonical correlation analysis of 12 physicochemical variables and the 100 most abundant bacteria genera in Ae. aegypti breeding sites water (a) and larvae (b). COD, chemical oxygen demand; DO, dissolved oxygen; Cu: Copper; Fe: Iron; Zn: Zinc; Ca: Calcium. (PDF 33 kb) (XLSX 33 kb) [file 248_2020_1544_MOESM7_ESM.xlsx]

## Sheet: Table 1
Water French Guiana_vs_Water Guadeloupe + Water Guadeloupe - Water French Guiana
Id	log2FoldChange	pvalue_adjusted
Roseococcus	-5.520	2.29196306127747e-38
Pseudomonas	-5.428	3.62274160669071e-26
Brevundimonas	-5.19	7.63323242528444e-24
Friedmanniella	-3.402	1.76713754287071e-11
Hyphomicrobium	-4.209	3.24451792948975e-11
Emticicia	-4.322	3.25734443293042e-11
Rubrobacter	-4.76	7.6822276831495e-11
Bauldia	-5.428	9.06886028408288e-11
Azospira	5.56	1.06168091592348e-10
Rahnella	-4.695	1.62501379933942e-10
Flavobacterium	-4.049	2.08861785794135e-10
Aquabacterium	3.284	2.11648363546607e-9
Cloacibacterium	-3.773	2.11648363546607e-9
Curvibacter	2.859	5.5077940665195e-9
Blastomonas	-5.478	7.79457448134244e-9
Nocardioides	-3.348	1.06743163821206e-8
Burkholderia	2.786	1.10763323698322e-8
Kinneretia	3.803	1.218069733933e-8
Chryseobacterium	-4.403	1.3791151762e-8
Lysobacter	4.999	1.3791151762e-8
Kaistia	-2.304	2.78579584576383e-8
Aquicella	-4.003	1.55174549204691e-7
Rudanella	-7.119	1.81610192663471e-7
Nocardia	-5.18	1.94220140478251e-7
Nubsella	-5.415	2.3289787039646e-7
Romboutsia	-2.576	2.3289787039646e-7
GpIX	-5.17	4.07971913768415e-7
Sphingobium	-2.716	5.41927517693791e-7
Ralstonia	4.135	9.87713924983501e-7
Ancylobacter	-2.199	0.00000113431831911078
Exiguobacterium	-3.613	0.00000125827591799146
Leucobacter	-3.055	0.00000282384537426044
Pedobacter	-4.771	0.00000282384537426044
Porphyrobacter	-3.864	0.00000465319887816587
Gaiella	-2.916	0.00000890540634922301
Microvirga	-1.811	0.00000908530027110188
Polynucleobacter	-2.513	0.0000113967949816414
Hymenobacter	-3.112	0.000012917559631338
Mesorhizobium	-1.97	0.0000153592501056911
Pseudacidovorax	-2.303	0.0000230340616253655
Xanthobacter	2.269	0.0000241478895035287
Arthrobacter	-4.365	0.0000307342603949218
Legionella	-2.516	0.0000307342603949218
Mycobacterium	-1.713	0.0000307342603949218
Oxalicibacterium	4.182	0.0000323171524184771
Paracoccus	-2.424	0.0000351629869281845
Rhodoplanes	-1.898	0.0000418825884107401
Sandaracinobacter	-3.035	0.0000504677165355466
Haloferula	-5.169	0.0000657754904344545
Gemmobacter	-3.422	0.0000677042159275954
Aminobacter	-3.905	0.0000691645379140013
Acidovorax	-2.444	0.0000849445350499321
Sphingobacterium	-2.838	0.000115219147485827
Cupriavidus	2.947	0.000189751629707936
Sideroxydans	-3.721	0.000262662096263468
Clostridium_XI	-1.986	0.000269333746899523
Rhodococcus	-2.405	0.000269516567154331
Gemmata	-2.184	0.000314303324507476
Methylobacillus	-3.455	0.000331519104231903
Paucimonas	2.153	0.00037547171031416
Paracraurococcus	2.413	0.00041212157548122
Shinella	-2.051	0.000428176951351681
Bosea	-1.536	0.000465280053137201
Caenimonas	3.179	0.000652124914304755
Fusobacterium	2.557	0.000713830315296447
Aquihabitans	-1.324	0.000837707973298676
Rhodovarius	3.631	0.00135174564080704
Altererythrobacter	-2.017	0.00136178283965088
Methylocapsa	2.039	0.00136178283965088
Thermomonas	3.334	0.00136178283965088
Acidisphaera	-3.67	0.00156968109455104
Devosia	-1.648	0.00161028673168402
Pseudolabrys	-2.018	0.00184578221675336
Defluviicoccus	-3.574	0.00259472770174387
Turicibacter	-2.638	0.00285054086666127
Jiangella	-2.752	0.0034581951789698
Enhydrobacter	2.584	0.00441625483090187
Clostridium_sensu_stricto	-1.107	0.00451017148653441
Pseudorhodoferax	1.794	0.00479162896222806
Actinomycetospora	-1.601	0.0048006925005247
Microbacterium	-1.16	0.00483169819296441
WPS-1_genera_incertae_sedis	-2.494	0.00534565392009521
Caldimonas	1.993	0.00542877318335418
Thauera	-2.167	0.00661805589069781
Agromyces	-2.021	0.00710308197321328
Methylobacterium	1.033	0.00803437868782982
Amaricoccus	2.128	0.00926118929148231
Micromonospora	-3.659	0.0113180782660247
Roseivivax	-3.08	0.0120021438789927
Caldilinea	-1.617	0.0134973637606039
Bdellovibrio	2.158	0.0137527626361268
Flavihumibacter	-1.974	0.0161950147769444
Thermasporomyces	-3.158	0.0210806697202207
Desulfuromusa	-3.081	0.0211547187211139
Herbiconiux	1.247	0.0211547187211139
Microlunatus	-1.428	0.0233773560525339
Enterococcus	-2.067	0.0273082530301235
Pleomorphomonas	1.408	0.0273082530301235
Amnibacterium	2.384	0.0273093486890859
Reyranella_massiliensis	-1.173	0.0381193310042196
Flectobacillus	2.42	0.0389579710397535
Ramlibacter	1.406	0.0394042638949487
Bacillus	-1.03	0.0396469162261377
Chitinophaga	-2.08	0.0408364620080344
Herbaspirillum	-1.275	0.0408364620080344
Pelolinea	-1.51	0.0428269413098124
Clostridium_XlVb	-2.885	0.0446365116187313
Pedomicrobium	-1.028	0.0446365116187313
Mucilaginibacter	1.921	0.048309474599728

## Sheet: Table 2
LarvaeGuadeloupe_vs_LarvaeFrench Guiana -LarvaeFrench Guiana + LarvaeGuadeloupe
Id	log2FoldChange	pvalue_adjusted
Leucobacter	5.725	1.54583e-20
Methylobacterium	-3.281	9.38169e-18
Stenotrophomonas	4.573	1.54742e-12
Defluviicoccus	8.191	2.55678e-11
Friedmanniella	3.231	5.84878e-10
Paracoccus	3.727	9.14341e-10
Hyphomicrobium	3.801	1.16054e-09
Massilia	4.229	1.59838e-09
GpIX	6.033	3.76192e-09
Xanthobacter	3.226	3.76192e-09
Bauldia	4.569	4.4827e-09
Actinotalea	-2.982	5.02369e-09
Caldilinea	3.681	1.07657e-08
Aminobacter	5.631	2.57886e-08
Sphingobacterium	4.912	3.30576e-08
Chryseobacterium	4.664	4.09643e-08
Ralstonia	-5.386	5.08509e-08
Gemmata	3.304	5.22082e-08
Methylophilus	6.324	1.26882e-07
Sphingomonas	2.235	1.26882e-07
Pseudomonas	2.919	1.58773e-07
GpI	4.071	2.68618e-07
Rubrobacter	4.473	2.68618e-07
Arthrobacter	5.95	2.84835e-07
Methylocapsa	-3.359	2.84835e-07
Microbacterium	2.109	2.84835e-07
Mycobacterium	2.125	3.87025e-07
Bosea	2.222	5.61136e-07
Roseococcus	2.685	6.2016e-07
Flavobacterium	4.151	7.92212e-07
Burkholderia	-2.509	8.1716e-07
Sphingobium	2.896	8.1716e-07
Nocardia	-5.27	9.03312e-07
Pseudolabrys	3.209	9.32556e-07
Bdellovibrio	-4.123	9.36946e-07
Conexibacter	3.392	2.4326e-06
Litorilinea	5.784	3.14615e-06
Hymenobacter	4.011	3.2371e-06
Ancylobacter	2.113	4.00266e-06
Desulfuromusa	5.774	5.44109e-06
Mesorhizobium	2.115	5.44109e-06
Methylocella	2.423	7.2222e-06
Tabrizicola	2.13	9.12202e-06
Chitinimonas	-4.538	1.51851e-05
Roseiarcus	-3.485	1.99943e-05
Bacillus	-2.036	2.1477e-05
Methylovirgula	-3.314	2.47476e-05
Bradyrhizobium	1.991	7.57003e-05
Cupriavidus	-3.379	8.5753e-05
Aquicella	3.137	9.23484e-05
Brevundimonas	2.249	0.000162379
Phenylobacterium	-1.991	0.000162379
Microvirga	1.57	0.000204877
Gaiella	2.436	0.000260212
Terrimonas	-2.307	0.000293405
Variibacter	-2.835	0.000293405
Sideroxydans	3.936	0.000336348
Gluconacetobacter	-4.107	0.000358246
Isoptericola	2.462	0.000358246
Beijerinckia	-3.277	0.000493077
Sandaracinobacter	2.649	0.000670316
Jiangella	2.95	0.000798895
Pelomonas	2.518	0.000798895
Arcicella	4.479	0.000814497
Pseudacidovorax	1.889	0.00088336
Psychroglaciecola	-3.196	0.0012814
Spirosoma	3.046	0.0019041
Sulfuricella	-2.535	0.00197798
Gemmiger	5.801	0.00203662
Gemmobacter	2.735	0.00203662
Novosphingobium	1.374	0.00209418
Rhodovarius	-3.733	0.00209559
Rhodoplanes	1.48	0.0021025
Agromyces	2.143	0.00270167
Microlunatus	1.916	0.00341829
Xanthomonas	2.296	0.00395623
Parachlamydia	2.327	0.0042099
Herbaspirillum	1.795	0.00502661
Flectobacillus	3.53	0.00667849
Kinneretia	1.938	0.00721729
Blastomonas	3.016	0.00784264
Fusobacterium	-2.119	0.00820391
Shinella	1.616	0.00820391
Curvibacter	-1.389	0.00835008
Hirschia	2.71	0.00876749
Pelolinea	1.86	0.00986535
Pleomorphomonas	1.662	0.00990354
Polynucleobacter	1.628	0.0113501
Lysobacter	-2.707	0.012199
Thauera	-2.063	0.0125384
Exiguobacterium	-1.995	0.0135173
Reyranella_massiliensis	1.408	0.0135173
Aquihabitans	1.009	0.0146527
Afipia	-2.029	0.0160024
Haloferula	3.139	0.021617
Flavihumibacter	2.481	0.0229105
Cloacibacterium	-1.651	0.0229968
Geobacter	-2.059	0.0251316
Nitratireductor	1.379	0.0304222
Micromonospora	3.175	0.0311622
Thermasporomyces	2.984	0.0311622
Rhodoblastus	1.674	0.0363559
Rhodobacter	1.315	0.0388225
Rhodococcus	1.383	0.0403214
Nocardioides	1.291	0.0415425
Emticicia	1.77	0.0457776

## Sheet: Table 3
LarvaeGuadeloupe_vs_Water Guadeloupe + LarvaeGuadeloupe - Water Guadeloupe
Id	log2FoldChange	pvalue_adjusted
Brevundimonas	-8.822	4.90430551843398e-90
Polynucleobacter	-9.22	3.71584692257935e-86
Novosphingobium	-6.163	2.46135097954508e-74
Flavobacterium	-8.643	5.96078165372463e-59
Phenylobacterium	-6.586	6.41661002432317e-57
Cloacibacterium	-8.566	1.2266505976165e-54
Acidovorax	-7.421	1.8751228624519e-46
Sediminibacterium	-8.215	9.16026285949695e-46
Terrimonas	-7.189	1.44758813595158e-45
Emticicia	-8.159	3.63173678549617e-44
Hymenobacter	-7.509	1.26870607108511e-35
Altererythrobacter	-7.896	1.83184997625057e-35
Leucobacter	5.972	1.68228530172327e-33
Paucimonas	-6.547	2.43621099372613e-33
Rhizomicrobium	-7.977	4.84124574997878e-31
Sphingobium	-5	2.08377328621006e-29
Curvibacter	-4.401	6.11291946541241e-28
Spirosoma	-7.605	1.06495510091412e-27
Pedobacter	-9.912	1.856319992494e-26
Prosthecobacter	-7.619	3.96849350791582e-25
Ramlibacter	-5.878	9.71936077363352e-25
Exiguobacterium	-6.348	2.31834724905311e-24
Deinococcus	-7.426	4.50562669659884e-24
Ferruginibacter	-6.926	7.62885151755005e-24
Massilia	-5.11	2.41952246856053e-23
Xanthobacter	4.225	6.98195198372146e-23
Caulobacter	-5.381	2.11904831294821e-22
Bosea	3.372	5.28251274868577e-22
Porphyrobacter	-7.661	1.1407883887581e-21
Herbaspirillum	-4.595	1.89584208227223e-21
Microbacterium	3.072	2.07460889162387e-21
Hirschia	-6.108	5.71461344844277e-19
Nitratireductor	4.289	7.7378167847729e-19
Chitinophaga	-7.827	1.32850810111793e-18
Algoriphagus	-6.36	3.64006030900362e-18
Flavihumibacter	-6.244	9.52575947402066e-18
Isoptericola	4.705	2.19120930778742e-17
Niabella	-6.811	3.28077235649395e-17
Nocardia	-7.498	4.28258937587657e-17
Gemmatimonas	-5.934	1.1900114672191e-16
Rhizorhabdus	-6.307	3.78370238540803e-16
Taibaiella	-6.32	1.5931704442654e-15
Devosia	-3.348	2.21239559960493e-15
Sandarakinorhabdus	-6.533	2.71568642074945e-15
Rahnella	4.596	4.3090590291052e-15
Caldilinea	3.95	8.87524693228234e-15
Pseudomonas	-3.27	9.20224509506756e-14
Nubsella	-6.523	1.21117334408333e-12
Gemmata	3.407	1.42135079423543e-12
WPS-1_genera_incertae_sedis	-5.615	6.3480283388279e-12
Blastomonas	-5.522	6.6113628511449e-12
Azohydromonas	-5.466	6.65558184915793e-12
Asticcacaulis	-3.216	3.88021674665135e-11
Sulfuricella	-4.244	3.22459641002664e-10
Parasegetibacter	-5.013	3.73071111228023e-10
Dyadobacter	-5.194	3.78843333614666e-10
Roseomonas	1.887	3.83372513230644e-10
Xanthomonas	3.896	3.83655676182191e-10
Methylocella	2.706	3.85968814029555e-10
Acidiphilium	5.63	8.21065816359552e-10
Pseudorhodoferax	-3.727	1.08998057060871e-9
Burkholderia	-2.481	1.1200418739094e-9
Limnobacter	-3.051	1.31002976741272e-9
Rudanella	-6.904	1.52047937708406e-9
Alsobacter	2.014	2.15536624611768e-9
Pelomonas	-3.385	2.31249085976527e-9
Herbiconiux	2.442	8.19235738849796e-9
Pelolinea	3.267	8.19235738849796e-9
Bacillus	2.186	1.19941531621484e-8
Mucilaginibacter	-4.8	4.33456148422924e-8
Pleomorphomonas	2.726	5.07208811514964e-8
Methylobacillus	-4.505	5.30223547579614e-8
Actinomycetospora	-2.497	9.40969503345183e-8
Caldimonas	-3.826	9.40969503345183e-8
Rhodoblastus	3.132	2.99964004465986e-7
Variibacter	-3.233	2.99964004465986e-7
Ancylobacter	1.836	5.36802048344574e-7
Sphingobacterium	-2.998	7.38329330661725e-7
Clostridium_XlVb	5.26	8.06188020401668e-7
Rubrobacter	-2.752	8.80702930456972e-7
Sphingomonas	-1.637	9.6014017139853e-7
Gemmiger	7.507	0.00000111802916345221
Chryseobacterium	-3.125	0.00000126493085367667
Afipia	-3.211	0.00000127718766297067
Enterococcus	3.334	0.00000149364702338354
Ralstonia	-4.065	0.00000190308119233001
Methylotenera	-3.864	0.00000210546524113937
Lysobacter	-3.984	0.00000305856850186789
Cupriavidus	-3.275	0.00000307027920880537
Pseudacidovorax	-2.07	0.000003081273064542
Actinotalea	-1.829	0.00000810810451503388
Kaistia	1.472	0.0000160834432734443
Patulibacter	-2.329	0.0000347573955627919
Bradyrhizobium	1.579	0.0000839338691757272
Thermomonas	-3.714	0.000129844284992213
Enhydrobacter	-3.094	0.000139320143243629
Gluconacetobacter	-3.618	0.000195662776669452
Reyranella_massiliensis	-1.65	0.000203620628744154
Arcicella	-3.612	0.000303000038662843
Aquisphaera	3.207	0.000383703482603426
Aquicella	-2.211	0.000503104844014574
Defluviicoccus	3.14	0.000567791343467858
Schlesneria	2.989	0.000567791343467858
Aquihabitans	1.109	0.000575171995723416
Friedmanniella	1.417	0.000642489170577145
Agromyces	1.942	0.000671766391145471
Methylobacterium	1.062	0.000715105949453281
Roseivivax	-3.406	0.000874538742202611
Beijerinckia	-2.584	0.00136863204360793
Saccharibacteria_genera_incertae_sedis	2.473	0.00137755650064218
Tabrizicola	-1.234	0.00150137206162561
Mycobacterium	1.062	0.00170634576270487
Parachlamydia	-1.967	0.00214592596992344
Litorilinea	3.115	0.00224169981876487
Gemmobacter	2.15	0.00247112553928097
Vulcaniibacterium	-3.254	0.00247360429439609
Flectobacillus	-2.897	0.00267052653519272
Rhodoplanes	1.105	0.00386208091122663
Acidisphaera	-2.704	0.00436488386897802
Desulfuromusa	2.753	0.00729122869689072
Belnapia	-1.323	0.00765863578026608
Thauera	-1.728	0.00862953029823144
Sideroxydans	-2.249	0.00897057723779692
Caenimonas	-2.258	0.00962312368880851
Oxalicibacterium	-2.48	0.0104198428972066
Elizabethkingia	-2.794	0.0105352512342599
Microlunatus	-1.301	0.0105352512342599
Rhodobacter	1.236	0.0123179595333454
Jiangella	1.734	0.0125217280737661
Kinneretia	1.429	0.0127170910025411
Fusobacterium	-1.592	0.0137751500159538
Methylovirgula	-1.659	0.0145828323785305
Clostridium_sensu_stricto	0.764	0.0157381706904282
Arthrobacter	-1.994	0.0197466772983189
Nitrolancea	2.499	0.0227399456375668
Geobacter	-1.629	0.0266062394024633
Oryzihumus	-2.698	0.028502583818511
Saccharomonospora	1.328	0.0326604134648725
Kineosporia	-1.159	0.0401677444313751
Citrobacter	-1.819	0.0475328874926896
Hyphomicrobium	0.982	0.0490274956178634

## Sheet: Table 4
LarvaeFrench Guiana_vs_Water French Guiana + LarvaeFrench Guiana-Water French Guiana
Id	log2FoldChange	pvalue_adjusted
Novosphingobium	-7.486	7.39398e-69
Polynucleobacter	-8.335	1.16442e-43
Sediminibacterium	-9.813	3.69536e-41
Massilia	-8.525	4.84737e-36
Paucimonas	-7.622	4.11491e-33
Curvibacter	-5.871	1.13086e-31
Bacillus	5.252	6.76299e-28
Spirosoma	-10.103	3.26351e-27
Flavobacterium	-8.745	5.34033e-27
Phenylobacterium	-4.773	8.07724e-26
Rahnella	7.932	8.42565e-26
Brevundimonas	-5.881	5.32048e-25
Hymenobacter	-8.409	3.62601e-24
Sphingomonas	-4.169	1.633e-23
Prosthecobacter	-8.374	9.55244e-22
Ramlibacter	-6.513	9.55244e-22
Ferruginibacter	-7.504	2.23696e-21
Terrimonas	-5.37	2.23696e-21
Rhizomicrobium	-7.721	2.32779e-20
Sphingobium	-5.181	2.7232e-19
Methylobacterium	3.31	8.66548e-18
Hirschia	-7.766	1.40969e-17
Caulobacter	-5.451	2.74338e-17
Herbaspirillum	-5.116	1.00544e-16
Taibaiella	-8.124	1.18722e-16
Pelomonas	-5.85	7.91239e-16
Caldimonas	-7.066	1.05966e-15
Pseudorhodoferax	-5.584	1.16955e-15
Azospira	-7.253	1.02074e-14
Algoriphagus	-7.137	1.06191e-14
Oxalicibacterium	-8.685	2.3332e-14
Kaistia	3.104	3.9206e-13
Flectobacillus	-8.846	1.20781e-12
Emticicia	-5.607	1.36436e-12
Mucilaginibacter	-7.599	1.92259e-12
Aquabacterium	-3.979	2.17349e-12
Flavihumibacter	-6.752	2.65745e-12
Acidovorax	-4.458	4.80996e-12
Sandarakinorhabdus	-7.062	7.92193e-12
Lysobacter	-6.277	2.63031e-11
Deinococcus	-5.432	4.28102e-11
Rhizorhabdus	-6.288	5.46377e-11
Roseococcus	3.44	2.49445e-10
Clostridium_XlVb	8.534	2.51002e-10
Thermomonas	-7.304	3.04805e-10
Kinneretia	-4.312	4.81218e-10
Altererythrobacter	-4.288	7.71941e-10
Methylotenera	-6.311	9.24351e-10
Tabrizicola	-2.916	1.43998e-09
Bosea	2.686	1.78771e-09
Xanthobacter	3.268	2.7718e-09
Clostridium_XI	3.252	2.8733e-09
Pedobacter	-6.976	4.16945e-09
Sphingobacterium	-5.072	4.4077e-09
Asticcacaulis	-3.551	6.47803e-09
Chitinophaga	-6.251	1.0216e-08
Azohydromonas	-5.209	3.28725e-08
Enterococcus	4.918	3.33984e-08
Burkholderia	-2.758	4.88164e-08
Dyadobacter	-5.805	5.3611e-08
Niabella	-5.493	7.59994e-08
Gemmatimonas	-4.72	9.68391e-08
Enhydrobacter	-4.964	1.15668e-07
Methylophilus	-6.3	1.27967e-07
Microbacterium	2.123	3.0577e-07
Leucobacter	3.302	6.43589e-07
Parachlamydia	-3.972	7.46278e-07
Clostridium_sensu_stricto	1.93	8.63984e-07
Porphyrobacter	-4.687	1.82401e-06
Cloacibacterium	-3.142	2.49347e-06
Alsobacter	1.963	4.98051e-06
Limnobacter	-2.806	5.01326e-06
Arcicella	-5.885	7.65112e-06
Nitratireductor	2.716	1.13966e-05
Acidiphilium	5.106	1.49799e-05
Parasegetibacter	-4.113	2.75057e-05
GpI	-3.288	3.72805e-05
Stenotrophomonas	-2.695	4.08468e-05
Ancylobacter	1.922	4.51722e-05
Pelolinea	2.918	6.79323e-05
Chryseobacterium	-3.386	7.95749e-05
Amaricoccus	-3.34	8.73064e-05
Schlesneria	4.034	0.000110156
Romboutsia	1.959	0.00016262
Bdellovibrio	3.183	0.00023966
Gemmata	2.287	0.000309652
Aquihabitans	1.424	0.0005675
Cupriavidus	-2.844	0.000612232
Caenimonas	-3.35	0.000616067
Legionella	2.171	0.000627338
Reyranella_massiliensis	-1.885	0.000917238
Runella	-4.912	0.000997158
Methylovirgula	2.542	0.00126843
Ralstonia	-2.813	0.00142521
Roseiarcus	2.636	0.00179426
Gemmobacter	2.837	0.00183228
Rhodoplanes	1.524	0.00186093
Devosia	-1.704	0.00195755
Thauera	2.502	0.00260168
Friedmanniella	1.588	0.0031021
Arthrobacter	-3.579	0.00370519
Pseudacidovorax	-1.656	0.00436932
Kineosporia	-1.996	0.00438593
Sulfuricella	-1.9	0.00447826
Caldilinea	1.886	0.00514668
Nocardia	2.952	0.00561044
Paracraurococcus	-2.003	0.00566213
WPS-1_genera_incertae_sedis	-2.888	0.00625892
Blastomonas	-3.06	0.00627883
Microlunatus	-1.789	0.00653115
Roseomonas	1.071	0.00659542
Rubrobacter	-2.465	0.00764495
Isoptericola	1.856	0.0100183
Elizabethkingia	-3.407	0.0105015
Fusobacterium	-2.029	0.011285
Paracoccus	-1.547	0.0141466
Rhodoblastus	1.901	0.0178785
Nubsella	-2.95	0.0192148
Agromyces	1.819	0.019266
Acidisphaera	2.866	0.0200103
Leifsonia	-1.595	0.0237875
Nocardioides	1.428	0.0247783
Nitrolancea	3.023	0.0265592
Conexibacter	-1.675	0.028624
Methylobacillus	-2.469	0.0301399
Sideroxydans	-2.464	0.0301862
Oryzihumus	-3.238	0.0305348
Herbiconiux	1.179	0.0359512
Psychroglaciecola	2.094	0.0360777
Hyphomicrobium	1.391	0.043416
Sphaerobacter	-2.116	0.0453006
